# Supplementary material for: Discovery of Arbuscular Mycorrhizae in Mosses of the Pottiaceae Family from the Chaco Serrano (Tucumán, Argentina)
Source: Plants (Basel). 2025 Mar 28;14(7):1048. doi: 10.3390/plants14071048 (PMC11991092; doi:10.3390/plants14071048)
Supplement: Supplementary file 1 [file plants-14-01048-s001.zip]

Archive with 1 entries (1 files):
- plants-3528971-supplementary.pdf
